# Supplementary material for: Involvement of a NIMA-related kinase in cell division of the liverwort Marchantia polymorpha
Source: Plant Cell Physiol. 2025 Feb 17;66(5):815–32. doi: 10.1093/pcp/pcaf021 (PMC12125575; doi:10.1093/pcp/pcaf021)
Supplement: pcaf021_Supp [file pcaf021_supp.zip]

Archive with 11 entries (11 files):
- suppl_data/pcp-2024-e-00281-File014.pdf
- suppl_data/pcp-2024-e-00281-File015.pdf
- suppl_data/pcp-2024-e-00281-File016.docx
- suppl_data/pcp-2024-e-00281-File017.pdf
- suppl_data/pcp-2024-e-00281-File018.avi
- suppl_data/pcp-2024-e-00281-File019.avi
- suppl_data/pcp-2024-e-00281-File020.avi
- suppl_data/pcp-2024-e-00281-File021.avi
- suppl_data/pcp-2024-e-00281-File022.avi
- suppl_data/pcp-2024-e-00281-File023.avi
- suppl_data/pcp-2024-e-00281-File024.avi
